# Supplementary material for: Blue Vane and Pan Traps Are More Effective for Profiling Multiple Facets of Bee Diversity in Subtropical Forests
Source: Insects. 2024 Nov 20;15(11):909. doi: 10.3390/insects15110909 (PMC11594821; doi:10.3390/insects15110909)
Supplement: Supplementary file 1 [file insects-15-00909-s001.zip]

Archive with 1 entries (1 files):
- insects-3258943-supplementary.pdf
